# Supplementary material for: Neuroprotective effect of menaquinone-4 (MK-4) on transient global cerebral ischemia/reperfusion injury in rat
Source: PLoS One. 2020 Mar 9;15(3):e0229769. doi: 10.1371/journal.pone.0229769 (PMC7062268; doi:10.1371/journal.pone.0229769)
Supplement: S1 Dataset — (XLSX) [file pone.0229769.s001.xlsx]

## Sheet: Open field test
Total distance traveled					Time in the center zone
Control	I/R	I/R+DMSO	I/R+MK-4		Control	I/R	I/R+DMSO	I/R+MK-4
17.77	12.664	16.752	17.203		27.18	13.84	17.84	30.08
12.931	21.089	15.332	15.785		25.78	12.33	23.36	27.01
14.25	16.22	20.11	14.333		25.37	20.03	12.34	33.15
17.221	14.01	12.33	12.589		31.72	13.09	9.55	22.98
12.201	13.8	18.21	18.235		29.52	14.27	13.11	29.56
13.589	13.1	11.2	16.31

## Sheet: MWM
	Average speed
	Control						I/R						I/R+DMSO						I/R+MK-4
	238	309.6	339.6	264.2	217.5	250.4	239.3	261	217	253.6	287.2	248.5	257.2	279	240.7	300.9	236.8	256.2	249.4	281	251.7	277	217.3	253.8
	234.8	204.4	278.8	239.9	276.7	237.3	247.4	260.6	228.1	277	263.1	301	258.3	248.3	260.7	256.9	235.3	209.9	317.1	273.4	306.8	231.6	231.4	233.7
	271.7	211.9	242.8	228.5	265.6	218	276.8	268.4	281.8	203.2	234.4	250.2	239	248.4	238	274.4	188.2	208.3	267	247.8	244.5	302.4	213	277.6
	207.8	281	201.3	250.5	300.5	262.7	238.5	243.6	249.2	244	263.9	205.8	320.8	319.9	245.3	256.8	297.6	199.9	260.3	236.8	257.4	222.4	261	260.1
	221.9	275	270	293.1	287.3	274	231.3	221.6	236	226.6	327.2	272.8	200.4	246.5	255.4	262.4	212.2	298.6	237.8	233.9	246.4	316.8	225.7	194.6
	273.8	271.3	249.5	274.3	245.3	227.8	255.8	185	279.4	238.3	264.6	190.5	270.5	274.4	274.7	240.8	193.8	240.4	207.9	250.5	284.6	282.1	299.7	239.2
	250.9	241.4	281.7	317.1	235.5	284.5	215	224.6	322.8	279.4	195.9	217.2	287.1	294	287.5	233.6	207.8	245.1	255.2	225.7	271.6	262	291.3	261.9
	235.4	234.8	254.9	221.3	222.8	239	238.8	199.2	263.3	227.5	289.3	295.4	319.1	248.4	202.4	253.6	264.4	252.2	275	265	285.8	275.9	240.8	304.1
	255.5	227.9	239.6	271.9	231.5	178.8	354.4	279.4	198.8	220.8	299.6	185.8	299.6	276.8	213	195.5	255.4	213.8	225	293.5	166.4	210.9	288.1	250.8
	245.8	295.5	268	281.2	271.7	210.4	254.5	217.8	200.5	269.6	218	232.1	280.3	197	271.9	292.6	269.4	231.7	284.1	229	277.5	235.8	254.7	242.4
	292.1	229.4	244.6	288.1	233.9	268.1	267.1	268.7	211.8	316.1	237	199.7	283.5	320.7	219.2	314.6	317.7	250.3	294.8	231.6	222.8	296.5	273.8	296
	Escape latancy
Days	Control						I/R						I/R+DMSO						I/R+MK-4
1	55.0347	55.6103	46.5678	60	47.6992	60	39.6874	60	49.6031	59.046	50.922	57	60	60	53.38	59.92	55.2809	57.852	43.34	51.91	58.51	57.76	56.8	60
2	24.07	19.54	25.78	17.22	44	25.33	41.9085	60	48.6042	33.5336	45.8006	57.2349	37.3966	58.26	52.6819	32.6303	41.2474	60	45.76	26.97	30.91	17.47	46.12	38.81
3	7.32	12.3	21.55	28.75	29.08	13.41	32.9184	51.176	47.4936	26.0914	53.2	49.7779	25.55	40.05	42.36	22.2	25.98	41.11	32.27	29	11.37	29.68	25.31	26.66
4	8.2	20.01	7.75	20.11	16.3	15.96	25.7834	40.3333	51.9888	22.1256	22.3689	45.2052	26.6192	36.1532	50.1977	21.2981	24.3986	44.4255	12.49	29.41	16.63	20.91	27.21	31.44
5	8.80658	17.7693	12.645	10.1068	9.44328	7.5528	32.56	45.23	40.83	42.3	41.8664	20.41	28.2336	34.9569	41.1794	21.9749	42.8225	33.1455	18.16	23.06	12.41	13.59	12.15	11.7
7	32.2696	18.7802	23.1903	28.4058	30.3815	20.3426	30.9201	59.3168	35.7408	37.3305	49.0843	43.1528	30.9824	57.732	39.0241	36.8976	53.7875	46.6541	19.95	27.64	39.21	22.11	20.47	39.06
8	11.5737	7.7418	10.8653	10.0453	17.8666	10.6192	32.04	43.25	30.3	39.17	48.86	43.55	28.9851	42.6222	25.0913	35.5908	41.232	38.4377	7.151	11.06	21.72	25.48	22.72	23.58
9	7.32135	6.83878	7.40206	11.3251	15.9588	9.9756	28.8639	34.0803	24.5896	34.1558	33.5419	36.2304	27.6388	34.4652	26.2683	34.277	36.148	35.1506	2.073	5.017	18.06	28.31	8.459	8.265
	Time spent in target quadrant
	Probe trial (day 6)					Reversal probe trial (day 10)
	Control	I/R	I/R+DMSO	I/R+MK-4		Control	I/R	I/R+DMSO	I/R+MK-4
	28.95	1.191	18.16	29.63		25.77	10.23	12.06	19.93
	33.59	5.367	12.3	27.64		30.89	17.886	16.74	28.19
	25.56	14.7	5.018	24.35		30.15	15.89	17.46	21.72
	23.47	20.28	15.62	23.38		29.91	11.82	15.99	19.8
	27.09	6.295	10.06	14.88		23.19	11.26	17.79	29.11
	26.63	25.68	18.2	28.1		38.41	12.58	15.86	22.26

## Sheet: Y-maze test
Spontaneous alternation
Control	I/R	I/R+DMSO	I/R+MK-4
64.2857	56.5217	52.9474	62.381
78.5714	52.381	53.1579	75
60	56.5217	63.6364	62.069
86.1667	60	47.6364	53.8462
70	46.6667	45.25	82.3529
61.7647	52.381	50.2353	60
73.3333	40	57.6877	64.7059

## Sheet: BWC
Brain water content
Control	I/R	I/R+DMSO	I/R+MK-4
76.6571	81.0613	89.8514	80.5919
79.7572	90.6206	85.9319	78.0162
75.9619	83.4002	87.5559	82.5377
78.858	84.9336	90.9609	80.7088
78.678	80.4222	86.1746	82.4234
79.035	84.6141	88.8599	81.8801
77.74	85.5416	84.71	77.7865

## Sheet: Nissl
	% of surviving nerouns/frame (Nissl staining)
	CA1					CA3					DG
	Control	I/R	I/R+DMSO	I/R+MK-4		Control	I/R	I/R+DMSO	I/R+MK-4		Control	I/R	I/R+DMSO	I/R+MK-4
	76	37	35	60		75	59	55	65		143	100	98	143
	63	33	30	49		73	62	53	64		148	110	107	121
	62	46	49	53		78	45	46	68		147	132	135	130
	52	25	36	63		60	64	63	73		149	121	111	168
	63	32	33	72		70	55	51	77		169	109	101	139

## Sheet: TUNEL
	% TUNEL positive cells/frame (Nissl staining)
	CA1					CA3					DG
	Control	I/R	I/R+DMSO	I/R+MK-4		Control	I/R	I/R+DMSO	I/R+MK-4		Control	I/R	I/R+DMSO	I/R+MK-4
	2	40	38	8		1	15	10	5		1	62	73	23
	0	35	40	12		0	16	17	3		0	62	60	18
	0	39	41	4		2	12	15	7		0	52	61	31
	1	30	29	8		0	11	16	6		2	58	59	15
	0	32	30	5		1	17	20	3		2	57	52	5

## Sheet: BaxBcl2
	Bax/Bcl2 ratio mRNA
	Control	I/R	I/R+DMSO	I/R+MK-4
	0.9717	1.885	1.581	1.126
	1.069	1.533	2.005	1.239
	0.9274	1.745	1.769	1.421
	0.7716	1.885	1.62	1.389
	1.128	1.572	1.634	1.08

## Sheet: SOD
	Super oxid dismutase activity
	Control	I/R	I/R+DMSO	I/R+MK-4
	3.196	0.08143	0.03497	2.591
	3.578	0.6441	0.5596	2.094
	2.76	1.034	0.715	2.209
	3.732	0.9876	0.6279	2.848
	2.66	0.8691	0.8107	2.834

## Sheet: Nitrate-Nitrite assay
	Nitrate/Nitrite concentration
	Control	I/R	I/R+DMSO	I/R+MK-4
	73.29	290.5	275.4	129.1
	67.69	285	261.2	106.8
	70.09	277.3	257.9	135.2
	77.02	280.1	283	118.2
	88.43	259.6	266.7	123.5

## Sheet: mRNA GFAP GLT-1
	Relative normalized expression
	GLT-1 mRNA
	Control			I/R			I/R+DMSO			I/R+MK-4
	Mean	SD	N	Mean	SD	N	Mean	SD	N	Mean	SD	N
	1	0.18	5	0.6	0.2	5	0.55	0.21	5	0.95	0.15	5
	GFAP mRNA
	Control			I/R			I/R+DMSO			I/R+MK-4
	Mean	SD	N	Mean	SD	N	Mean	SD	N	Mean	SD	N
	1	0.14	5	1.4	0.2	5	1.45	0.23	5	1.05	0.16	5

[truncated: 1 more sheets: ELISA]
